# Supplementary material for: Minocycline as Treatment for Psychiatric and Neurological Conditions: A Systematic Review and Meta-Analysis
Source: Int J Mol Sci. 2023 Mar 9;24(6):5250. doi: 10.3390/ijms24065250 (PMC10049047; doi:10.3390/ijms24065250)
Supplement: Supplementary file 1 [file ijms-24-05250-s001.zip]

Archive with 1 entries (1 files):
- ijms-2237842-supplementary.pdf
